# Supplementary material for: Butane-1,2,3,4-tetra­carboxylic acid dihydrate
Source: Acta Crystallogr Sect E Struct Rep Online. 2009 Mar 25;65(Pt 4):o835. doi: 10.1107/S1600536809009970 (PMC2968855; doi:10.1107/S1600536809009970)
Supplement: Supplementary file 2 [file e-65-0o835-Isup2.hkl]

# 
# h,k,l, Fc-squared, Fo-squared, sigma(Fo-squared) and status flag 
# 
data_I
_shelx_title ' C8H10O8*2H2O in P2(1)/c' 
_shelx_refln_list_code          4 
_shelx_F_calc_maximum       62.28 
_exptl_crystal_F_000       284.00 
_reflns_d_resolution_high  0.7722 
 
loop_ 
 _symmetry_equiv_pos_as_xyz 
 'x, y, z' 
 '-x, y+1/2, -z+1/2' 
 '-x, -y, -z' 
 'x, -y-1/2, z-1/2' 
 
_cell_length_a     7.4668 
_cell_length_b     9.3385 
_cell_length_c     8.8406 
_cell_angle_alpha  90.000 
_cell_angle_beta  109.596 
_cell_angle_gamma  90.000 
 
_shelx_F_squared_multiplier     1.000 
 
loop_ 
 _refln_index_h 
 _refln_index_k 
 _refln_index_l 
 _refln_F_squared_calc 
 _refln_F_squared_meas 
 _refln_F_squared_sigma 
 _refln_observed_status 
   2   0   0       61.68       68.50      0.84 o 
   3   0   0      523.74      501.35     11.92 o 
   4   0   0      663.26      631.83      6.96 o 
   5   0   0      128.60      119.97      2.31 o 
   6   0   0       28.61       28.66      3.48 o 
   7   0   0      102.41      102.21      4.57 o 
   8   0   0      118.87      131.33      4.08 o 
   9   0   0        0.41       -0.77      1.32 o 
   1   1   0      312.97      279.83      1.47 o 
   2   1   0     2631.20     2612.79     18.06 o 
   3   1   0      146.30      130.27      1.41 o 
   4   1   0      338.99      325.51      2.90 o 
   5   1   0        7.59        7.93      0.66 o 
   6   1   0       83.23       83.31      1.98 o 
   7   1   0        1.33        1.30      0.69 o 
   8   1   0       38.88       37.31      6.41 o 
   9   1   0        0.01       12.28      7.78 o 
   0   2   0      197.24      187.13      1.74 o 
   1   2   0     3004.56     2832.65     44.72 o 
   2   2   0      209.17      212.46      1.74 o 
   3   2   0      674.22      711.71      4.56 o 
   4   2   0       34.08       39.17      4.09 o 
   5   2   0       79.13       80.97      1.54 o 
   6   2   0       86.24       87.92      2.09 o 
   7   2   0       82.42       85.72      2.79 o 
   8   2   0       30.57       23.87      7.29 o 
   1   3   0       11.45        7.93      0.38 o 
   2   3   0      198.45      181.61      1.31 o 
   3   3   0       12.92       15.92      1.98 o 
   4   3   0      104.49      103.97      1.47 o 
   5   3   0       63.66       64.72      1.76 o 
   6   3   0       51.74       51.68      1.65 o 
   7   3   0       87.27       90.15      2.86 o 
   8   3   0        6.32        5.60      1.84 o 
   0   4   0      111.96      123.13      3.84 o 
   1   4   0     1008.29     1029.04      8.52 o 
   2   4   0     1319.15     1379.94     14.67 o 
   3   4   0      211.32      200.34      1.88 o 
   4   4   0        0.00        0.26      0.34 o 
   5   4   0       75.78       74.65      1.69 o 
   6   4   0       76.68       73.95      1.78 o 
   7   4   0        0.01        0.69      0.76 o 
   8   4   0        3.88        3.34      1.34 o 
   1   5   0      173.11      182.31      2.39 o 
   2   5   0      147.99      149.93      1.67 o 
   3   5   0       22.91       25.55      1.13 o 
   4   5   0        0.71        1.22      0.97 o 
   5   5   0       25.81       24.59      1.12 o 
   6   5   0       54.41       48.88      1.62 o 
   7   5   0        4.42        4.03      1.24 o 
   8   5   0        1.79        3.49      1.44 o 
   0   6   0      116.42      125.85      2.84 o 
   1   6   0      120.35      120.64      2.02 o 
   2   6   0       18.90       14.46      0.80 o 
   3   6   0       43.30       50.26      1.08 o 
   4   6   0       56.22       54.61      1.91 o 
   5   6   0        4.97        4.14      1.22 o 
   6   6   0        0.58        0.83      0.91 o 
   7   6   0       15.94       19.46      2.61 o 
   1   7   0       28.93       34.36      1.67 o 
   2   7   0       30.47       33.49      1.33 o 
   3   7   0       21.31       18.25      1.03 o 
   4   7   0      160.80      158.12      2.91 o 
   5   7   0       20.89       19.52      1.58 o 
   6   7   0        0.01        0.09      1.22 o 
   7   7   0       12.89       16.16      3.86 o 
   0   8   0        5.44        7.17      1.66 o 
   1   8   0        8.90        6.38      0.82 o 
   2   8   0        3.99        7.01      1.05 o 
   3   8   0        8.34        4.63      0.91 o 
   4   8   0       22.79       18.01      3.33 o 
   5   8   0        0.01       -0.08      0.70 o 
   6   8   0        4.65        4.62      1.75 o 
   1   9   0      107.35      113.71      2.45 o 
   2   9   0      198.27      212.46      4.26 o 
   3   9   0        8.53        8.60      3.41 o 
   4   9   0       73.58       89.58      3.97 o 
   5   9   0        3.83        1.95      1.33 o 
   6   9   0        3.91        3.39      1.79 o 
   0  10   0      215.14      233.08      6.71 o 
   1  10   0        0.01        0.00      0.60 o 
   2  10   0        5.94        4.38      1.22 o 
   3  10   0       11.17        2.56      2.69 o 
   4  10   0       14.74       10.67      4.90 o 
   5  10   0       15.62       12.31      5.24 o 
   1  11   0        1.86        2.19      1.25 o 
   2  11   0        0.03        0.25      1.17 o 
   3  11   0       29.75       24.15     10.51 o 
   0  12   0        1.66        2.82      1.55 o 
   1  12   0        4.48        3.73      1.38 o 
  -9   1   1        1.39        1.47      1.03 o 
  -8   1   1        0.09        0.41      0.70 o 
  -7   1   1       92.60       90.22      2.17 o 
  -6   1   1        8.26       10.93      0.84 o 
  -5   1   1      492.28      483.15      4.15 o 
  -4   1   1        1.50        1.08      0.43 o 
  -3   1   1      323.23      309.85      2.21 o 
  -2   1   1     3543.00     3520.06     23.66 o 
  -1   1   1      130.08      111.85      0.60 o 
   0   1   1      316.84      310.31      1.79 o 
   1   1   1      348.34      326.98      5.04 o 
   2   1   1     2438.34     2289.43     16.13 o 
   3   1   1      339.77      312.59      2.56 o 
   4   1   1       75.81       77.76      1.49 o 
   5   1   1       12.31       12.75      1.04 o 
   6   1   1       21.05       20.13      1.45 o 
   7   1   1       82.55       90.17      2.76 o 
   8   1   1        0.43        2.81      1.38 o 
  -9   2   1       10.24        7.06      3.63 o 
  -8   2   1       12.56        9.46      1.17 o 
  -7   2   1        0.30       -0.01      0.39 o 
  -6   2   1       32.38       34.69      1.49 o 
  -5   2   1       22.58       23.25      0.94 o 
  -4   2   1        7.99        6.59      0.52 o 
  -3   2   1      279.34      277.24      2.75 o 
  -2   2   1        5.27        3.89      0.30 o 
  -1   2   1     3879.25     3759.38     21.79 o 
   0   2   1      837.01      858.01      6.08 o 
   1   2   1     1279.70     1272.21     12.41 o 
   2   2   1     1346.53     1312.66     10.54 o 
   3   2   1      227.22      244.68      2.38 o 
   4   2   1      671.74      658.80      5.92 o 
   5   2   1      154.99      160.30      2.79 o 
   6   2   1       39.90       43.62      2.07 o 
   7   2   1       41.20       39.48      1.97 o 
   8   2   1       23.99       23.23      4.37 o 
  -9   3   1       10.54        8.48      2.80 o 
  -8   3   1       29.19       34.49      4.49 o 
  -7   3   1       79.26       84.02      2.45 o 
  -6   3   1       23.68       23.96      1.54 o 
  -5   3   1        3.91        4.28      0.64 o 
  -4   3   1      455.35      427.80      3.54 o 
  -3   3   1        2.98        6.08      0.46 o 
  -2   3   1       20.55       22.56      0.58 o 
  -1   3   1       32.75       32.49      0.49 o 
   0   3   1      101.30       92.58      1.01 o 
   1   3   1      170.35      142.04      2.05 o 
   2   3   1     1407.46     1488.75     15.12 o 
   3   3   1      110.19      106.12      1.22 o 
   4   3   1       35.20       35.46      1.19 o 
   5   3   1       44.99       43.68      1.18 o 
   6   3   1      144.04      144.53      2.45 o 
   7   3   1       24.53       23.31      2.12 o 
   8   3   1        2.86        2.44      1.56 o 
  -8   4   1        2.08        2.21      1.44 o 
  -7   4   1       31.49       31.65      1.93 o 
  -6   4   1      121.00      126.87      2.53 o 
  -5   4   1      348.24      352.75      4.03 o 
  -4   4   1       19.06       22.96      0.97 o 
  -3   4   1      309.25      327.12      2.17 o 
  -2   4   1       10.53        9.36      0.54 o 
  -1   4   1       31.87       35.71      0.75 o 
   0   4   1      316.48      316.96      2.65 o 
   1   4   1       38.17       38.29      1.05 o 
   2   4   1      492.19      502.10      4.77 o 
   3   4   1        4.71        8.29      1.03 o 
   4   4   1      176.60      183.47      2.05 o 
   5   4   1        3.16        2.44      0.97 o 
   6   4   1        0.95        1.07      0.74 o 
   7   4   1       11.12        9.46      1.39 o 
   8   4   1       32.23       33.54      2.85 o 
  -8   5   1        0.03        2.56      1.59 o 
  -7   5   1       19.35       17.53      1.38 o 
  -6   5   1        7.42        7.95      1.14 o 
  -5   5   1      391.90      398.49      4.01 o 
  -4   5   1        8.95       15.04      2.15 o 
  -3   5   1      465.18      475.73      4.14 o 
  -2   5   1      130.88      125.97      2.02 o 
  -1   5   1      999.01     1041.61      7.03 o 
   0   5   1       51.21       48.91      1.18 o 
   1   5   1      148.09      152.11      3.35 o 
   2   5   1      327.70      325.97      2.64 o 
   3   5   1       10.48       13.38      1.14 o 
   4   5   1       21.55       16.82      1.93 o 
   5   5   1        6.98        7.39      1.30 o 
   6   5   1      122.03      128.40      5.98 o 
   7   5   1        0.13        0.81      1.05 o 
  -8   6   1        0.38        1.05      1.25 o 
  -7   6   1        5.44        7.10      1.20 o 
  -6   6   1        8.14        7.61      0.94 o 
  -5   6   1       31.14       34.66      2.04 o 
  -4   6   1      130.12      133.45      2.47 o 
  -3   6   1       50.72       45.90      1.41 o 
  -2   6   1       43.54       51.58      1.42 o 
  -1   6   1       20.88       17.28      0.80 o 
   0   6   1       71.13       74.65      1.67 o 
   1   6   1      415.70      450.44      5.45 o 
   2   6   1       85.59       84.65      1.26 o 
   3   6   1       17.17       12.99      1.22 o 
   4   6   1       55.07       51.93      2.03 o 
   5   6   1        0.01        0.25      0.71 o 
   6   6   1        1.59        2.49      1.32 o 
   7   6   1        3.13        3.85      1.82 o 
  -7   7   1        0.36        2.45      1.48 o 
  -6   7   1        1.20        1.30      0.93 o 
  -5   7   1       12.13       10.45      1.39 o 
  -4   7   1        0.00        0.39      0.51 o 
  -3   7   1       36.85       34.88      1.50 o 
  -2   7   1       40.17       43.75      1.58 o 
  -1   7   1       97.59       94.99      1.63 o 
   0   7   1      108.34      111.34      2.28 o 
   1   7   1       40.05       41.50      1.82 o 
   2   7   1        2.08        0.98      0.43 o 
   3   7   1        1.65        4.42      1.09 o 
   4   7   1       18.98       18.95      1.69 o 
   5   7   1        0.38        1.54      1.23 o 
   6   7   1        0.19       -1.12      1.18 o 
   7   7   1        0.50        1.87      1.34 o 
  -7   8   1       20.88       19.83      3.77 o 
  -6   8   1       45.60       52.83      3.10 o 
  -5   8   1       13.10        6.18      3.05 o 
  -4   8   1        0.17        0.24      0.49 o 
  -3   8   1       76.21       76.87      2.26 o 
  -2   8   1        3.78        2.88      0.94 o 
  -1   8   1       29.58       28.14      1.23 o 
   0   8   1       23.11       23.15      1.62 o 
   1   8   1       20.57       25.91      2.13 o 
   2   8   1      108.79      106.89      2.16 o 
   3   8   1        3.99        2.22      0.96 o 
   4   8   1       31.53       27.68      5.07 o 
   5   8   1       19.90       15.06      4.05 o 
   6   8   1        0.47        0.64      1.14 o 
  -6   9   1        6.77        6.35      3.22 o 
  -5   9   1       21.75        7.84      4.37 o 
  -4   9   1        0.14        0.34      0.59 o 
  -3   9   1        0.22        0.29      0.72 o 
  -2   9   1       21.58       26.17      1.50 o 
  -1   9   1        0.44        1.24      0.76 o 
   0   9   1       25.36       24.63      2.04 o 
   1   9   1       15.35       12.65      2.16 o 
   2   9   1       19.78       14.08      2.94 o 
   3   9   1        7.25        3.34      1.84 o 
   4   9   1        2.60        0.86      1.11 o 
   5   9   1        0.48        1.80      1.34 o 
  -5  10   1       11.24        7.22      4.20 o 
  -4  10   1        0.30        0.45      0.91 o 
  -3  10   1        6.49        4.30      1.41 o 
  -2  10   1        9.26        4.82      1.32 o 
  -1  10   1       12.88       11.78      3.80 o 
   0  10   1       13.52       12.11      6.09 o 
   1  10   1       31.02       -0.33      1.69 o 
   2  10   1       28.34        0.10      1.15 o 
   3  10   1        0.08       -0.12      0.84 o 
   4  10   1        0.04       -0.12      0.99 o 
  -3  11   1       13.29        7.69      4.23 o 
  -2  11   1       48.15       50.95      4.89 o 
  -1  11   1        0.46        0.21      0.83 o 
   0  11   1        3.84        3.72      1.38 o 
   1  11   1        1.98        0.41      0.90 o 
   2  11   1        6.06        5.98      2.32 o 
   3  11   1        9.02        5.35      2.86 o 
  -1  12   1        5.02        3.45      1.50 o 
   0  12   1        0.57        1.11      0.97 o 
  -9   0   2        8.32        2.41      1.42 o 
  -8   0   2        3.99        3.58      1.35 o 
  -7   0   2       22.05       25.15      1.74 o 
  -6   0   2      190.41      185.84      3.71 o 
  -5   0   2      222.75      206.00      2.75 o 
  -4   0   2       20.93       16.85      0.93 o 
  -3   0   2     1864.56     1778.72     15.73 o 
  -2   0   2       99.92       81.80      0.53 o 
  -1   0   2     2040.55     2077.83     40.34 o 
   0   0   2      348.93      304.98      1.75 o 
   1   0   2     3015.69     2799.55     28.20 o 
   2   0   2       13.67       19.82      0.91 o 
   3   0   2      798.02      817.62      9.13 o 
   4   0   2      177.07      191.94      3.66 o 
   5   0   2       28.25       27.51      1.73 o 
   6   0   2       81.21       85.11      3.63 o 
   7   0   2       33.51       28.69     17.08 o 
   8   0   2       32.07       37.16      4.49 o 
  -9   1   2        0.96        0.86      0.74 o 
  -8   1   2        7.87        6.81      1.36 o 
  -7   1   2        2.65        2.72      0.64 o 
  -6   1   2        9.29        9.80      0.74 o 
  -5   1   2       20.88       18.73      0.76 o 
  -4   1   2      647.31      657.90      6.02 o 
  -3   1   2     2898.79     2922.05     27.10 o 
  -2   1   2        8.24       16.15      0.54 o 
  -1   1   2     1284.02     1227.99      5.95 o 
   0   1   2     1441.97     1393.06      6.45 o 
   1   1   2     2288.95     2207.30     15.94 o 
   2   1   2      232.32      225.34      1.94 o 
   3   1   2        0.58        0.80      0.41 o 
   4   1   2        0.71        1.83      0.63 o 
   5   1   2       45.16       48.01      1.95 o 
   6   1   2        6.70        6.69      1.24 o 
   7   1   2       15.21       13.32      3.66 o 
   8   1   2        4.50        4.91      1.96 o 
  -9   2   2        0.67        2.07      1.12 o 
  -8   2   2       16.10       13.30      1.24 o 
  -7   2   2       13.50       14.49      1.51 o 
  -6   2   2        0.42        0.48      0.40 o 
  -5   2   2      225.69      218.37      2.40 o 
  -4   2   2       27.93       25.18      0.67 o 
  -3   2   2     1253.30     1240.87      8.31 o 
  -2   2   2     2025.08     1959.61     11.78 o 
  -1   2   2      376.51      358.04      2.05 o 
   0   2   2      364.24      325.75      2.11 o 
   1   2   2      998.84     1020.05      6.50 o 
   2   2   2      130.32      144.09      3.92 o 
   3   2   2      157.56      166.18      2.12 o 
   4   2   2        7.03        8.28      0.84 o 
   5   2   2        7.92        9.45      1.15 o 
   6   2   2        4.01        4.53      1.31 o 
   7   2   2        0.18        0.31      0.85 o 
   8   2   2        2.69        3.52      1.62 o 
  -9   3   2       13.98       11.58      3.19 o 
  -8   3   2        8.69        8.43      1.70 o 
  -7   3   2        1.26        1.51      0.80 o 
  -6   3   2      141.87      140.90      2.64 o 
  -5   3   2        4.47        8.07      0.91 o 
  -4   3   2        5.49        8.66      0.63 o 
  -3   3   2      234.98      228.12      2.77 o 
  -2   3   2      201.23      199.78      1.34 o 
  -1   3   2      598.64      584.12      3.56 o 
   0   3   2     1598.12     1646.34     13.39 o 
   1   3   2        0.12        4.10      2.53 o 
   2   3   2       99.17       98.48      1.66 o 
   3   3   2      499.33      496.26      3.86 o 
   4   3   2      100.30       94.91      2.05 o 
   5   3   2      138.38      142.68      2.87 o 
   6   3   2       89.48       86.77      2.27 o 
   7   3   2        2.92        1.40      0.83 o 
   8   3   2       11.74       11.74      3.27 o 
  -9   4   2        4.01        7.44      2.36 o 
  -8   4   2        3.91        2.43      1.33 o 
  -7   4   2       11.44       11.88      1.34 o 
  -6   4   2        0.29        0.11      0.35 o 
  -5   4   2      187.90      174.16      1.97 o 
  -4   4   2      274.92      263.55      2.40 o 
  -3   4   2       30.16       31.89      0.70 o 
  -2   4   2       83.03       70.34      0.99 o 
  -1   4   2      437.33      426.75      2.85 o 
   0   4   2        1.00        0.74      0.45 o 
   1   4   2       47.39       54.61      0.64 o 
   2   4   2      830.52      883.59      8.92 o 
   3   4   2        2.89        4.27      1.00 o 
   4   4   2      125.81      130.63      2.76 o 
   5   4   2       39.42       40.18      2.02 o 
   6   4   2        1.19        0.40      0.42 o 
   7   4   2        9.79        8.87      1.94 o 
  -8   5   2        2.83        1.95      1.08 o 
  -7   5   2        0.04        0.62      0.67 o 
  -6   5   2       32.37       30.64      1.27 o 
  -5   5   2       47.37       48.38      1.31 o 
  -4   5   2      144.79      151.43      1.97 o 
  -3   5   2       24.70       33.25      0.98 o 
  -2   5   2       10.77       12.46      0.69 o 
  -1   5   2        8.62       10.26      0.61 o 
   0   5   2        6.11        7.25      0.76 o 
   1   5   2      332.28      363.29      4.38 o 
   2   5   2        5.48        6.68      0.85 o 
   3   5   2       66.12       63.56      2.32 o 
   4   5   2       16.81       15.44      1.73 o 
   5   5   2       44.97       42.14      2.67 o 
   6   5   2        9.84       11.51      1.85 o 
   7   5   2        7.79       11.38      2.54 o 
  -8   6   2        4.41        3.02      1.32 o 
  -7   6   2      113.74      116.67      2.94 o 
  -6   6   2        4.93        3.29      0.80 o 
  -5   6   2        0.34       -0.06      0.37 o 
  -4   6   2      368.98      356.29      3.71 o 
  -3   6   2       12.19       13.56      1.20 o 
  -2   6   2        3.59        3.90      0.55 o 
  -1   6   2      197.50      203.26      2.33 o 
   0   6   2       49.31       50.97      1.60 o 
   1   6   2       72.55       77.49      2.00 o 
   2   6   2       32.06       33.50      1.49 o 
   3   6   2      112.76      125.29      2.70 o 
   4   6   2      174.08      201.92      4.06 o 
   5   6   2       45.73       46.75      2.92 o 
   6   6   2        1.99        4.63      2.35 o 
   7   6   2        1.48        3.11      2.01 o 
  -7   7   2        3.68        3.74      1.21 o 
  -6   7   2        4.31        4.70      1.43 o 
  -5   7   2       32.21       31.01      2.28 o 
  -4   7   2        1.77        2.79      0.79 o 
  -3   7   2        0.02        0.72      0.65 o 
  -2   7   2        0.16       -0.09      0.38 o 
  -1   7   2      408.07      416.46      4.14 o 
   0   7   2        7.88        8.50      1.16 o 
   1   7   2        4.91        5.50      1.28 o 
   2   7   2       66.16       74.85      2.25 o 
   3   7   2      131.26      126.76      3.02 o 
   4   7   2        1.12        0.94      0.95 o 
   5   7   2       11.06        7.84      2.69 o 
   6   7   2        2.19        2.02      1.30 o 
  -7   8   2        0.57       -0.10      0.91 o 
  -6   8   2        6.20        4.11      2.33 o 
  -5   8   2       13.31        9.12      2.26 o 
  -4   8   2        4.44        3.81      1.14 o 
  -3   8   2      252.84      253.13      3.97 o 
  -2   8   2       32.51       30.45      1.50 o 
  -1   8   2       91.96      102.52      2.48 o 
   0   8   2        1.36        2.11      1.03 o 
   1   8   2      169.44      193.82      4.38 o 
   2   8   2        2.99        5.55      1.22 o 
   3   8   2        0.68        3.51      1.26 o 
   4   8   2       32.77       31.87      6.46 o 
   5   8   2        1.63        1.10      1.11 o 
   6   8   2        0.63        2.38      1.81 o 
  -6   9   2        0.10        0.32      1.05 o 
  -5   9   2        1.18        0.31      0.80 o 
  -4   9   2        2.73        1.27      1.03 o 
  -3   9   2       95.30      111.45      3.11 o 
  -2   9   2       17.38       15.51      1.32 o 
  -1   9   2        6.16        6.42      1.11 o 
   0   9   2       17.34       16.63      1.88 o 
   1   9   2       35.54       39.65      6.56 o 
   2   9   2       11.51        0.06      0.58 o 
   3   9   2       33.17       19.07     13.17 o 
   4   9   2        0.01        0.07      0.77 o 
   5   9   2        3.62        2.48      1.60 o 
  -5  10   2        0.46        0.37      0.95 o 
  -4  10   2       10.41        4.84      2.55 o 
  -3  10   2        0.12        0.19      0.71 o 
  -2  10   2        1.24        0.99      0.84 o 
  -1  10   2       24.24       27.73      4.71 o 
   0  10   2        4.53        2.52      1.51 o 
   1  10   2       60.70       56.48      9.92 o 
   2  10   2        5.51        0.40      0.83 o 
   3  10   2       27.57       22.57      9.02 o 
   4  10   2        0.11       -0.11      0.88 o 
  -4  11   2       14.31        3.13      3.66 o 
  -3  11   2       11.56        5.70      1.69 o 
  -2  11   2        0.86        0.38      1.03 o 
  -1  11   2        4.04        2.57      1.47 o 
   0  11   2       13.85       12.53      4.71 o 
   1  11   2        0.07       -0.26      1.10 o 
   2  11   2        2.03       -0.13      0.86 o 
  -9   1   3        6.06        2.21      0.89 o 
  -8   1   3       40.58       41.93      1.49 o 
  -7   1   3      105.37      103.47      1.74 o 
  -6   1   3        1.75        1.60      0.42 o 
  -5   1   3      239.61      236.22      2.27 o 
  -4   1   3      384.36      376.77      2.61 o 
  -3   1   3      346.80      398.73      2.07 o 
  -2   1   3        8.41        9.02      0.26 o 
  -1   1   3        3.53        4.79      0.32 o 
   0   1   3      362.31      354.54      1.80 o 
   1   1   3     2396.08     2484.82     15.86 o 
   2   1   3       11.16        6.76      0.62 o 
   3   1   3      248.51      255.85      2.94 o 
   4   1   3      317.30      320.31      3.87 o 
   5   1   3       22.42       21.83      1.62 o 
   6   1   3        2.63        2.36      1.27 o 
   7   1   3        2.05        0.60      1.27 o 
  -9   2   3        1.44        0.96      1.01 o 
  -8   2   3        0.22        0.24      0.52 o 
  -7   2   3        0.03        0.47      0.56 o 
  -6   2   3       19.44       19.71      1.10 o 
  -5   2   3      134.52      134.74      1.90 o 
  -4   2   3       12.60       11.53      0.48 o 
  -3   2   3        2.58        2.41      0.24 o 
  -2   2   3     3384.95     3501.40     22.86 o 
  -1   2   3      707.90      671.11      3.67 o 
   0   2   3      846.92      851.05      5.50 o 
   1   2   3      106.48      119.35      1.57 o 
   2   2   3      253.58      256.46      2.00 o 
   3   2   3       35.80       41.66      1.55 o 
   4   2   3       33.11       36.55      1.59 o 
   5   2   3        3.04        4.56      1.14 o 
   6   2   3       24.47       26.27      4.89 o 
   7   2   3        7.50        4.67      2.01 o 
  -9   3   3        0.57        0.58      1.11 o 
  -8   3   3        8.19        7.79      1.16 o 
  -7   3   3        0.37        0.34      0.58 o 
  -6   3   3      377.97      379.48      4.61 o 
  -5   3   3      295.43      294.86      2.65 o 
  -4   3   3      133.98      133.27      1.27 o 
  -3   3   3       31.86       27.87      0.87 o 
  -2   3   3      351.71      339.69      2.19 o 
  -1   3   3      442.81      455.67      3.42 o 
   0   3   3     1071.99     1097.71      6.80 o 
   1   3   3        6.93        5.12      0.71 o 
   2   3   3      804.62      829.44      7.81 o 
   3   3   3        7.12        8.86      1.24 o 
   4   3   3       30.98       33.84      0.88 o 
   5   3   3       22.21       21.38      1.72 o 
   6   3   3        6.83        4.35      1.56 o 
   7   3   3        0.21       -0.16      0.84 o 
  -9   4   3        8.60        9.27      1.74 o 
  -8   4   3       29.39       26.74      1.80 o 
  -7   4   3        3.20        2.99      0.78 o 
  -6   4   3        6.36        5.00      0.80 o 
  -5   4   3      399.94      420.85      3.42 o 
  -4   4   3      100.43      102.18      1.29 o 
  -3   4   3       30.60       29.44      0.88 o 
  -2   4   3       61.90       74.44      0.97 o 
  -1   4   3       44.84       47.16      1.07 o 
   0   4   3        3.05        2.54      0.36 o 
   1   4   3      362.20      368.12      3.07 o 
   2   4   3        5.83        5.05      0.77 o 
   3   4   3      562.70      592.37      7.19 o 
   4   4   3        9.87        8.03      1.31 o 
   5   4   3       83.71       86.22      3.47 o 
   6   4   3        4.32        4.63      1.84 o 
   7   4   3        2.33        1.17      1.43 o 
  -8   5   3       15.30       17.87      1.43 o 
  -7   5   3       96.30       96.45      2.69 o 
  -6   5   3        3.16        2.44      0.78 o 
  -5   5   3        0.68        0.89      0.46 o 
  -4   5   3        0.31        0.49      0.39 o 
  -3   5   3       51.50       51.63      1.36 o 
  -2   5   3       37.59       34.29      0.88 o 
  -1   5   3      200.17      211.19      2.23 o 
   0   5   3      110.27      103.90      1.92 o 
   1   5   3      275.63      285.23      2.17 o 
   2   5   3      288.39      286.92      4.09 o 
   3   5   3      294.61      283.57      5.46 o 
   4   5   3       89.45       88.32      2.83 o 
   5   5   3       12.39       13.48      1.89 o 
   6   5   3        1.33        2.66      1.90 o 
   7   5   3       70.45       85.38      4.23 o 
  -8   6   3       29.70       30.62      1.95 o 
  -7   6   3       21.20       17.94      1.81 o 
  -6   6   3        1.99        2.11      0.86 o 
  -5   6   3       55.99       49.33      1.29 o 
  -4   6   3      490.68      506.86      5.62 o 
  -3   6   3      125.42      131.55      2.56 o 
  -2   6   3        0.79        1.30      0.51 o 
  -1   6   3        7.22        8.97      0.77 o 
   0   6   3       38.69       40.20      1.78 o 
   1   6   3      130.90      115.28      1.53 o 
   2   6   3       15.61       18.70      1.41 o 
   3   6   3        0.07       -0.27      0.69 o 
   4   6   3       41.72       42.06      2.81 o 
   5   6   3       21.31       22.11      2.28 o 
   6   6   3        2.97        3.46      1.70 o 
  -7   7   3        0.58        0.00      0.56 o 
  -6   7   3       65.55       73.53      2.72 o 
  -5   7   3        3.10        2.76      1.03 o 
  -4   7   3        1.52        1.21      0.68 o 
  -3   7   3        3.97        3.53      0.94 o 
  -2   7   3      155.90      163.32      2.45 o 
  -1   7   3      332.01      343.56      3.87 o 
   0   7   3      267.34      284.06      4.70 o 
   1   7   3        0.58        0.34      0.26 o 
   2   7   3       43.94       43.94      2.03 o 
   3   7   3       21.42       22.78      2.37 o 
   4   7   3        2.44        1.36      1.08 o 
   5   7   3        0.08        0.83      1.48 o 
   6   7   3       18.06       21.34      2.85 o 
  -7   8   3        0.64       -0.11      0.74 o 
  -6   8   3        3.03        0.20      0.97 o 
  -5   8   3       41.15       46.31      2.27 o 
  -4   8   3        3.87        2.89      1.09 o 
  -3   8   3      117.46      127.00      3.36 o 
  -2   8   3       12.50       10.69      1.04 o 
  -1   8   3      191.66      194.49      3.07 o 
   0   8   3       89.29       97.47      3.35 o 
   1   8   3        0.61        1.05      0.30 o 
   2   8   3        5.32        4.24      1.46 o 
   3   8   3        5.86        0.76      1.04 o 
   4   8   3        0.69        0.50      0.99 o 
   5   8   3       32.30       27.25      7.22 o 
  -6   9   3        0.00        0.20      0.76 o 
  -5   9   3       13.92        4.14      2.85 o 
  -4   9   3        0.67        0.29      0.82 o 
  -3   9   3        0.51        0.46      0.90 o 
  -2   9   3        6.35        6.53      1.13 o 
  -1   9   3       36.34       39.11      1.84 o 
   0   9   3        0.36        1.26      0.95 o 
   1   9   3       65.98       65.73      2.93 o 
   2   9   3        0.02        1.32      1.49 o 
   3   9   3        1.89       -0.21      0.95 o 
   4   9   3        9.62        6.98      1.96 o 
  -5  10   3        0.27        0.59      0.86 o 
  -4  10   3        0.31        0.42      1.18 o 
  -3  10   3        0.21        0.19      0.86 o 
  -2  10   3       67.93       83.53      3.31 o 
  -1  10   3       13.23       13.88      2.98 o 
   0  10   3       14.73       13.45      5.59 o 
   1  10   3       22.79        8.55      7.53 o 
   2  10   3        0.00        1.01      1.14 o 
   3  10   3        0.00        0.39      1.26 o 
  -3  11   3       11.56        4.25      2.61 o 
  -2  11   3        0.01        0.16      1.03 o 
  -1  11   3       50.16       52.08      8.77 o 
   0  11   3        1.31        0.58      1.04 o 
   1  11   3       25.65        8.91      7.00 o 
   2  11   3        0.02        1.19      1.37 o 
  -9   0   4        0.31        0.10      0.56 o 
  -8   0   4       26.74       16.96      1.98 o 
  -7   0   4        4.40        3.22      0.80 o 
  -6   0   4       57.60       59.15      1.44 o 
  -5   0   4      116.88      113.17      1.30 o 
  -4   0   4      244.43      245.23      4.90 o 
  -3   0   4     1552.61     1634.29     25.51 o 
  -2   0   4       51.57       40.16      0.87 o 
  -1   0   4      381.31      407.83      2.68 o 
   0   0   4      114.88      108.78      1.58 o 
   1   0   4       11.57       12.85      1.05 o 
   2   0   4      372.37      377.10      4.64 o 
   3   0   4      121.60      124.11      4.19 o 
   4   0   4       35.32       35.61      2.46 o 
   5   0   4        2.85        2.21      1.54 o 
   6   0   4        0.00        0.27      1.42 o 
   7   0   4        0.00       -0.02      1.18 o 
  -9   1   4       11.05        4.92      1.37 o 
  -8   1   4        0.85        0.29      0.54 o 
  -7   1   4       36.65       32.81      1.18 o 
  -6   1   4        0.66        0.62      0.36 o 
  -5   1   4       13.22       14.21      0.46 o 
  -4   1   4        3.07        5.47      0.29 o 
  -3   1   4       75.07       83.33      0.65 o 
  -2   1   4      793.70      775.52      3.65 o 
  -1   1   4        7.38        7.56      0.38 o 
   0   1   4      391.32      383.22      2.21 o 
   1   1   4      144.67      144.65      1.66 o 
   2   1   4      180.37      167.78      1.86 o 
   3   1   4      218.88      222.52      3.30 o 
   4   1   4        3.39        4.03      0.93 o 
   5   1   4       38.35       42.60      2.19 o 
   6   1   4       12.32       13.24      2.85 o 
   7   1   4        8.03        4.06      4.31 o 
  -9   2   4        4.40        2.19      1.12 o 
  -8   2   4        0.59        0.32      0.65 o 
  -7   2   4       67.90       67.87      1.82 o 
  -6   2   4        3.61        2.73      0.52 o 
  -5   2   4       51.65       51.46      0.83 o 
  -4   2   4      277.24      267.44      1.81 o 
  -3   2   4        8.71        6.56      0.40 o 
  -2   2   4        2.23        2.66      0.27 o 
  -1   2   4      190.54      202.34      1.49 o 
   0   2   4     1085.32     1078.31      7.70 o 
   1   2   4        0.78        0.93      0.29 o 
   2   2   4        1.08        2.51      0.84 o 
   3   2   4        7.32        6.67      0.69 o 
   4   2   4        3.30        2.53      0.53 o 
   5   2   4       48.39       48.14     10.10 o 
   6   2   4        0.61        0.93      1.09 o 
   7   2   4        0.21        2.13      1.68 o 
  -9   3   4        2.55        2.01      0.83 o 
  -8   3   4        0.16        0.35      0.65 o 
  -7   3   4       81.84       89.08      1.66 o 
  -6   3   4       45.59       50.97      1.29 o 
  -5   3   4      144.79      143.72      1.55 o 
  -4   3   4      161.37      147.34      1.32 o 
  -3   3   4      475.34      493.65      3.42 o 
  -2   3   4       88.71      100.27      1.13 o 
  -1   3   4        0.33       -0.26      0.26 o 
   0   3   4       37.61       40.96      0.87 o 
   1   3   4      107.38      112.92      1.91 o 
   2   3   4       38.69       35.34      0.80 o 
   3   3   4       52.50       55.50      1.30 o 
   4   3   4        7.82        6.69      0.64 o 
   5   3   4        0.02        0.67      0.53 o 
   6   3   4       14.73       14.97      3.99 o 
   7   3   4       11.84        8.26      2.64 o 
  -9   4   4        4.34        3.92      1.29 o 
  -8   4   4        1.99        2.34      0.94 o 
  -7   4   4       14.18       16.31      1.03 o 
  -6   4   4        3.53        2.87      0.55 o 
  -5   4   4        0.01        0.39      0.42 o 
  -4   4   4        8.04        9.44      0.63 o 
  -3   4   4      332.32      342.59      2.46 o 
  -2   4   4        9.36       14.26      0.74 o 
  -1   4   4      561.44      562.47      3.97 o 
   0   4   4      143.20      141.78      1.41 o 
   1   4   4       14.98       20.75      1.14 o 
   2   4   4       50.92       54.59      2.12 o 
   3   4   4        0.89        1.11      0.98 o 
   4   4   4       17.50       12.75      1.91 o 
   5   4   4       25.38       27.39      2.67 o 
   6   4   4        8.07       11.15      2.65 o 
  -8   5   4        1.08        1.32      1.02 o 
  -7   5   4        0.19        0.21      0.46 o 
  -6   5   4       11.54        8.46      0.85 o 
  -5   5   4        6.23        6.24      0.65 o 
  -4   5   4        8.66        7.26      0.79 o 
  -3   5   4        2.37        1.20      0.45 o 
  -2   5   4       65.15       62.53      1.36 o 
  -1   5   4        1.59        1.23      0.68 o 
   0   5   4        0.15        0.84      0.39 o 
   1   5   4        5.52        4.63      0.81 o 
   2   5   4       20.30       21.50      1.55 o 
   3   5   4        4.38        4.46      1.19 o 
   4   5   4        2.41        0.95      1.02 o 
   5   5   4       11.99       19.20      2.27 o 
   6   5   4        3.65        4.69      2.22 o 
  -8   6   4        1.87        1.47      1.16 o 
  -7   6   4       13.93       13.70      1.31 o 
  -6   6   4       49.10       48.65      1.78 o 
  -5   6   4       70.99       67.43      1.70 o 
  -4   6   4       27.53       26.88      1.25 o 
  -3   6   4       50.10       62.32      1.48 o 
  -2   6   4        0.90        3.04      0.70 o 
  -1   6   4      181.34      170.10      3.46 o 
   0   6   4      166.01      162.67      1.87 o 
   1   6   4       25.69       27.70      1.39 o 
   2   6   4      233.91      231.33      4.13 o 
   3   6   4        0.24        1.75      1.08 o 
   4   6   4       18.17        4.76      4.47 o 
   5   6   4       19.59       16.23      2.37 o 
   6   6   4        0.00        1.28      1.54 o 
  -7   7   4       74.87       70.54      2.97 o 
  -6   7   4       49.94       56.35      2.13 o 
  -5   7   4       21.48       19.38      1.11 o 
  -4   7   4        9.02        8.65      1.45 o 
  -3   7   4      187.98      191.62      3.10 o 
  -2   7   4       27.24       31.57      1.69 o 
  -1   7   4       14.62       17.25      1.51 o 
   0   7   4       18.58       18.75      0.99 o 
   1   7   4        0.41        0.07      0.62 o 
   2   7   4       56.74       57.36      2.18 o 
   3   7   4        0.30        1.01      0.98 o 
   4   7   4        0.38        1.28      1.24 o 
   5   7   4        0.06        2.10      1.64 o 
  -7   8   4        0.60        1.63      1.28 o 
  -6   8   4       17.27       14.18      3.23 o 
  -5   8   4        1.24        0.70      0.72 o 
  -4   8   4      104.98      116.39      3.07 o 
  -3   8   4        1.08        1.84      0.78 o 
  -2   8   4        0.90        1.37      0.81 o 
  -1   8   4       97.01      102.98      2.98 o 
   0   8   4      146.29      155.88      2.56 o 
   1   8   4       67.94       73.57      2.71 o 
   2   8   4        9.22        8.21      3.30 o 
   3   8   4       17.37        8.93      4.64 o 
   4   8   4        1.70        0.83      1.23 o 
  -6   9   4        0.85        0.43      1.01 o 
  -5   9   4        0.02       -0.05      0.71 o 
  -4   9   4        0.22       -0.08      0.71 o 
  -3   9   4        0.75        0.87      0.89 o 
  -2   9   4      271.94      310.26      4.92 o 
  -1   9   4       29.82       30.22      6.23 o 
   0   9   4        0.02       -0.03      0.52 o 
   1   9   4       22.96       18.00      7.88 o 
   2   9   4        2.49        2.60      1.66 o 
   3   9   4        4.45        3.83      1.91 o 
   4   9   4        0.27       -0.72      1.37 o 
  -5  10   4        4.22        0.47      0.78 o 
  -4  10   4        0.53        0.41      0.90 o 
  -3  10   4       11.89        7.69      3.55 o 
  -2  10   4        0.85        0.62      1.25 o 
  -1  10   4        0.56        0.62      0.95 o 
   0  10   4        0.35        0.13      0.83 o 
   1  10   4        2.16        3.81      1.63 o 
   2  10   4       22.88       20.74      9.16 o 
  -3  11   4        2.04        1.14      1.45 o 
  -2  11   4        0.00       -0.87      1.18 o 
  -1  11   4        6.09        3.02      1.72 o 
   0  11   4        0.05        0.52      0.99 o 
  -9   1   5        0.03       -0.59      1.39 o 
  -8   1   5        5.44        3.91      0.76 o 
  -7   1   5        4.33        2.53      0.39 o 
  -6   1   5       46.98       43.72      1.70 o 
  -5   1   5      319.21      312.91      5.45 o 
  -4   1   5      123.42      119.76      2.95 o 
  -3   1   5       21.38       37.93      4.83 o 
  -2   1   5      701.87      723.72      3.84 o 
  -1   1   5       68.68       66.14      0.74 o 
   0   1   5      101.01      102.09      1.05 o 
   1   1   5       10.34       11.36      0.63 o 
   2   1   5        3.62        2.42      0.49 o 
   3   1   5      215.05      216.75      2.80 o 
   4   1   5      104.94      100.33      2.31 o 
   5   1   5        5.52        4.89      1.02 o 
   6   1   5        7.32        0.28      0.75 o 
  -9   2   5        7.10        1.77      2.44 o 
  -8   2   5       58.76       57.80      1.47 o 
  -7   2   5        0.64        0.29      0.32 o 
  -6   2   5       33.36       29.05      0.61 o 
  -5   2   5      386.21      386.35      2.50 o 
  -4   2   5       92.56      102.26      1.38 o 
  -3   2   5       43.51       48.45      0.61 o 
  -2   2   5       43.81       45.10      0.70 o 
  -1   2   5       62.41       60.17      1.00 o 
   0   2   5       27.00       27.52      0.63 o 
   1   2   5      298.73      304.34      2.66 o 
   2   2   5       11.78       10.93      0.83 o 
   3   2   5       82.17       82.87      2.08 o 
   4   2   5        3.57        3.70      0.93 o 
   5   2   5       11.26        9.16      1.30 o 
   6   2   5        1.01        2.37      1.48 o 
  -9   3   5       12.19       10.10      7.71 o 
  -8   3   5        0.15        0.33      0.55 o 
  -7   3   5       30.09       26.57      1.24 o 
  -6   3   5      102.86       95.04      1.38 o 
  -5   3   5        3.29        2.64      0.39 o 
  -4   3   5        7.30        7.61      0.40 o 
  -3   3   5      197.73      196.64      1.69 o 
  -2   3   5      312.59      297.70      2.07 o 
  -1   3   5      784.03      800.99      5.57 o 
   0   3   5      110.75      120.26      1.75 o 
   1   3   5        8.67        8.13      0.67 o 
   2   3   5      499.38      530.93      4.84 o 
   3   3   5       28.73       29.69      1.09 o 
   4   3   5       32.54       35.60      1.92 o 
   5   3   5       57.77       63.65      3.00 o 
   6   3   5        1.47        1.37      1.39 o 
  -9   4   5        7.68        6.84      4.39 o 
  -8   4   5       15.05       14.57      1.21 o 
  -7   4   5       58.63       60.08      1.61 o 
  -6   4   5       80.28       82.12      1.62 o 
  -5   4   5       11.35       13.04      0.75 o 
  -4   4   5       50.47       56.56      1.42 o 
  -3   4   5       40.68       41.13      0.96 o 
  -2   4   5        8.01       10.35      0.54 o 
  -1   4   5       16.46       14.24      0.72 o 
   0   4   5       60.53       56.87      1.15 o 
   1   4   5      135.76      121.62      2.26 o 
   2   4   5        1.43        1.05      0.94 o 
   3   4   5        3.04        1.92      1.49 o 
   4   4   5      190.83      205.25      6.07 o 
   5   4   5        0.06        0.01      0.98 o 
   6   4   5        0.11        0.44      1.76 o 
  -8   5   5      139.31      150.83      2.57 o 
  -7   5   5       13.90       12.77      1.32 o 
  -6   5   5       27.35       29.45      1.33 o 
  -5   5   5        5.98        5.00      0.69 o 
  -4   5   5      219.27      222.98      2.67 o 
  -3   5   5      460.11      432.73      4.30 o 
  -2   5   5       41.59       37.53      1.13 o 
  -1   5   5       91.35       98.20      1.74 o 
   0   5   5      218.27      230.49      2.18 o 
   1   5   5      151.44      161.88      3.09 o 
   2   5   5       82.76       81.51      3.51 o 
   3   5   5        3.88        2.63      1.20 o 
   4   5   5       17.60       23.62      2.66 o 
   5   5   5       33.95       46.80      3.64 o 
  -8   6   5        0.72        1.27      1.07 o 
  -7   6   5       24.12       21.90      1.44 o 
  -6   6   5        1.95        2.35      0.81 o 
  -5   6   5        4.06        3.66      0.66 o 
  -4   6   5        2.57        4.74      1.32 o 
  -3   6   5       82.81       84.50      2.09 o 
  -2   6   5        8.04        9.27      0.78 o 
  -1   6   5        1.45        0.97      0.44 o 
   0   6   5      400.32      405.11      3.41 o 
   1   6   5       18.33       19.51      1.44 o 
   2   6   5       14.27       14.02      1.68 o 
   3   6   5       20.74       -0.01      0.68 o 
   4   6   5       39.12       41.31      3.13 o 
   5   6   5        3.00        0.91      1.64 o 
  -7   7   5       14.92       16.26      1.62 o 
  -6   7   5        0.12        0.41      0.77 o 
  -5   7   5        7.30        6.18      1.26 o 
  -4   7   5       85.99       82.88      3.28 o 
  -3   7   5      171.05      184.18      3.30 o 
  -2   7   5       96.53      104.39      2.36 o 
  -1   7   5       81.52       86.93      1.95 o 
   0   7   5       20.39       18.46      1.05 o 
   1   7   5       60.07       60.22      1.88 o 
   2   7   5       24.25       14.85      7.43 o 
   3   7   5        9.32       10.21      4.63 o 
   4   7   5       44.61       44.81     13.30 o 
  -6   8   5       13.03       16.07      1.59 o 
  -5   8   5        3.55        2.69      1.08 o 
  -4   8   5        0.00       -0.04      0.53 o 
  -3   8   5       20.73       20.17      1.84 o 
  -2   8   5        2.06        1.17      0.86 o 
  -1   8   5       66.94       71.97      1.90 o 
   0   8   5        0.90        1.01      0.58 o 
   1   8   5       16.96       11.52      3.98 o 
   2   8   5       15.59       14.56      5.76 o 
   3   8   5        3.67        2.47      1.36 o 
   4   8   5       17.92       10.79      5.23 o 
  -6   9   5        3.23        3.66      1.07 o 
  -5   9   5       48.82       51.33      2.12 o 
  -4   9   5        0.07       -0.64      0.96 o 
  -3   9   5        0.02       -0.10      0.74 o 
  -2   9   5       82.89       90.53      2.88 o 
  -1   9   5        0.63       -0.04      0.44 o 
   0   9   5        0.89        0.87      0.90 o 
   1   9   5       14.70        8.95      3.45 o 
   2   9   5        5.23        3.99      2.06 o 
   3   9   5        7.25        8.44      3.69 o 
  -4  10   5        6.47        1.69      1.87 o 
  -3  10   5        0.69        0.34      1.05 o 
  -2  10   5       24.85       21.53      4.74 o 
  -1  10   5       19.28       20.60      5.23 o 
   0  10   5        3.66        2.37      1.20 o 
   1  10   5        1.10        1.08      1.13 o 
  -9   0   6        5.88        3.60      2.70 o 
  -8   0   6        1.36        1.30      1.89 o 
  -7   0   6       49.86       46.44      3.90 o 
  -6   0   6        2.33        0.71      2.06 o 
  -5   0   6      202.04      211.46      5.86 o 
  -4   0   6      716.61      682.52     12.18 o 
  -3   0   6      242.89      244.56      4.96 o 
  -2   0   6      597.26      599.94      4.46 o 
  -1   0   6       43.47       47.39      1.04 o 
   0   0   6       86.12       93.43      1.88 o 
   1   0   6       26.16       22.63      1.14 o 
   2   0   6        0.26        2.60      2.02 o 
   3   0   6        0.08        0.00      0.32 o 
   4   0   6       99.57      112.69      5.00 o 
   5   0   6        3.11        3.08      1.40 o 
   6   0   6       20.77       14.09      4.04 o 
  -9   1   6        5.70        4.73      2.04 o 
  -8   1   6        7.82        9.36      2.10 o 
  -7   1   6       10.43       11.14      1.91 o 
  -6   1   6        1.78        3.96      2.11 o 
  -5   1   6       65.00       62.08      2.43 o 
  -4   1   6       91.16       96.23      2.08 o 
  -3   1   6      216.76      212.04      1.19 o 
  -2   1   6        0.01        0.03      0.19 o 
  -1   1   6      610.61      641.60      3.59 o 
   0   1   6        0.91        0.89      0.34 o 
   1   1   6        8.41        9.49      0.77 o 
   2   1   6       30.91       29.12      1.17 o 
   3   1   6        2.18        3.07      0.72 o 
   4   1   6       16.88       18.29      1.29 o 
   5   1   6        4.55        4.05      0.96 o 
   6   1   6        7.95       11.24      5.75 o 
  -9   2   6        3.60        0.29      1.31 o 
  -8   2   6        8.39        6.33      2.29 o 
  -7   2   6       17.86       19.65      2.59 o 
  -6   2   6       28.85       39.61      3.74 o 
  -5   2   6       93.73       88.14      3.31 o 
  -4   2   6       14.70       14.56      0.43 o 
  -3   2   6       51.42       49.17      0.69 o 
  -2   2   6       47.25       46.57      0.99 o 
  -1   2   6       77.68       81.27      1.13 o 
   0   2   6       35.84       33.12      0.80 o 
   1   2   6      265.03      271.11      2.81 o 
   2   2   6       83.49       82.25      1.45 o 
   3   2   6        8.31       11.64      0.99 o 
   4   2   6       11.81        9.04      1.02 o 
   5   2   6        0.37        0.39      0.95 o 
  -9   3   6       18.47       11.72      9.62 o 
  -8   3   6       14.15        8.16      6.96 o 
  -7   3   6        6.79        4.31      0.70 o 
  -6   3   6       21.71       22.87      1.11 o 
  -5   3   6       22.69       24.46      0.57 o 
  -4   3   6      177.16      180.15      1.88 o 
  -3   3   6       41.52       43.43      0.81 o 
  -2   3   6      106.74      121.33      1.56 o 
  -1   3   6      217.43      213.26      2.09 o 
   0   3   6       25.98       27.56      0.94 o 
   1   3   6        7.12        8.09      1.77 o 
   2   3   6      231.30      232.61      2.84 o 
   3   3   6        0.00        0.46      0.47 o 
   4   3   6        2.70        5.01      0.93 o 
   5   3   6        0.60        0.40      0.96 o 
  -8   4   6        6.90        6.65      2.51 o 
  -7   4   6        9.39        6.37      0.68 o 
  -6   4   6      210.32      227.69      2.37 o 
  -5   4   6      108.05      102.43      1.47 o 
  -4   4   6       33.22       32.14      1.09 o 
  -3   4   6       31.33       33.53      0.88 o 
  -2   4   6       37.60       35.09      0.99 o 
  -1   4   6       14.02       13.72      0.97 o 
   0   4   6       19.07       22.56      1.04 o 
   1   4   6       56.20       61.16      2.15 o 
   2   4   6       89.35      101.65      2.65 o 
   3   4   6       10.00        7.78      2.80 o 
   4   4   6        2.97        2.96      2.15 o 
   5   4   6        1.20        1.76      1.82 o 
  -8   5   6       23.75       21.34      8.12 o 
  -7   5   6       30.60       29.55      1.44 o 
  -6   5   6       57.29       57.07      1.81 o 
  -5   5   6       19.34       17.88      0.96 o 
  -4   5   6       19.66       17.18      0.97 o 
  -3   5   6        1.44        0.40      0.35 o 
  -2   5   6       28.84       28.48      0.95 o 
  -1   5   6       61.64       56.66      1.39 o 
   0   5   6       19.41       20.36      1.04 o 
   1   5   6       88.27       89.30      2.70 o 
   2   5   6        1.14        2.38      1.14 o 
   3   5   6        1.13        0.76      0.83 o 
   4   5   6        3.26        1.23      1.58 o 
   5   5   6        0.09        0.52      1.85 o 
  -8   6   6        1.88        2.50      2.11 o 
  -7   6   6        0.37       -0.04      0.45 o 
  -6   6   6       95.21      103.26      2.39 o 
  -5   6   6       56.55       54.24      4.92 o 
  -4   6   6       28.13       26.21      1.43 o 
  -3   6   6       42.12       43.86      1.34 o 
  -2   6   6        3.23        1.79      0.70 o 
  -1   6   6        1.57        1.87      0.67 o 
   0   6   6       46.82       51.00      1.53 o 
   1   6   6        5.26        3.51      0.96 o 
   2   6   6        0.46        0.68      0.83 o 
   3   6   6       95.34      106.96      3.52 o 
   4   6   6       28.99       29.27      9.18 o 
  -7   7   6       22.21       12.38      4.62 o 
  -6   7   6        0.24        0.24      0.60 o 
  -5   7   6        5.56        3.87      1.34 o 
  -4   7   6       88.16       85.18      2.88 o 
  -3   7   6       77.32       81.14      2.52 o 
  -2   7   6        6.34        7.05      0.84 o 
  -1   7   6        2.11        2.01      0.62 o 
   0   7   6      176.37      180.28      2.78 o 
   1   7   6        0.44        0.04      0.67 o 
   2   7   6       41.23       47.57      5.98 o 
   3   7   6        3.20        1.33      1.26 o 
  -6   8   6       12.75        9.36      2.17 o 
  -5   8   6       39.19       44.46      3.76 o 
  -4   8   6       32.70       36.18      3.17 o 
  -3   8   6       15.91       14.30      2.03 o 
  -2   8   6       29.24       29.95      2.66 o 
  -1   8   6       29.92       32.25      1.88 o 
   0   8   6       21.26       23.13      1.73 o 
   1   8   6        7.66        7.23      2.35 o 
   2   8   6       24.10       19.13      5.31 o 
   3   8   6       19.00       15.13      5.93 o 
  -5   9   6        8.33        5.98      2.73 o 
  -4   9   6        2.33        0.69      1.11 o 
  -3   9   6        0.87        0.14      0.95 o 
  -2   9   6        4.24        2.30      0.93 o 
  -1   9   6       22.08       21.15      4.12 o 
   0   9   6        3.15        6.11      1.73 o 
   1   9   6        0.00        0.11      0.84 o 
   2   9   6        1.79        1.26      1.29 o 
  -3  10   6       18.72       16.67      6.17 o 
  -2  10   6       18.25       13.44      4.44 o 
  -1  10   6        4.56        8.58      2.36 o 
   0  10   6        0.01        2.48      2.02 o 
  -9   1   7        1.71        1.39      2.04 o 
  -8   1   7       59.14       67.09      4.56 o 
  -7   1   7       23.59       30.62      3.20 o 
  -6   1   7        8.53       11.93      3.01 o 
  -5   1   7       71.82       77.92      4.06 o 
  -4   1   7        1.35        1.41      0.74 o 
  -3   1   7       20.64       22.80      0.57 o 
  -2   1   7       14.69       16.09      0.68 o 
  -1   1   7       41.47       41.25      1.08 o 
   0   1   7      116.01      111.22      1.74 o 
   1   1   7      211.52      199.99      2.45 o 
   2   1   7       49.59       45.68      1.44 o 
   3   1   7        3.15        5.19      0.99 o 
   4   1   7        1.89        1.44      0.83 o 
   5   1   7        0.05       -0.46      1.74 o 
  -9   2   7        3.76        3.24      3.30 o 
  -8   2   7        1.70        1.51      2.50 o 
  -7   2   7        0.70        0.83      1.37 o 
  -6   2   7       62.61       64.74      3.60 o 
  -5   2   7      115.77      116.37      5.05 o 
  -4   2   7       12.14       13.57      0.62 o 
  -3   2   7      539.83      537.21      3.36 o 
  -2   2   7        0.75        0.56      0.38 o 
  -1   2   7       16.08       14.06      1.32 o 
   0   2   7       40.39       42.02      1.16 o 
   1   2   7      113.44      136.49      2.30 o 
   2   2   7        3.68        6.74      0.90 o 
   3   2   7       42.50       46.40      1.97 o 
   4   2   7       20.70       20.74      1.52 o 
   5   2   7       11.28       10.50      2.47 o 
  -8   3   7        0.83        0.09      1.28 o 
  -7   3   7       28.06       28.10      2.71 o 
  -6   3   7        1.54        0.89      1.33 o 
  -5   3   7        8.02        5.88      0.76 o 
  -4   3   7        4.12        4.51      0.42 o 
  -3   3   7       16.84       15.11      0.72 o 
  -2   3   7       45.02       41.42      1.03 o 
  -1   3   7        0.00        0.11      0.32 o 
   0   3   7        3.59        2.85      0.74 o 
   1   3   7       48.42       45.28      1.46 o 
   2   3   7        0.00        0.11      0.51 o 
   3   3   7       79.33       85.70      2.16 o 
   4   3   7       15.35       11.18      1.66 o 
  -8   4   7        0.30        1.04      1.67 o 
  -7   4   7       10.95       13.41      2.65 o 
  -6   4   7       18.16       18.30      0.77 o 
  -5   4   7        3.61        1.98      0.40 o 
  -4   4   7        9.26       10.02      0.88 o 
  -3   4   7       10.54        8.74      0.85 o 
  -2   4   7      117.11      119.24      1.71 o 
  -1   4   7       80.53       72.30      1.27 o 
   0   4   7        3.38        2.48      0.66 o 
   1   4   7       22.90       23.60      2.01 o 
   2   4   7       10.01        8.50      1.44 o 
   3   4   7       21.82       18.90      2.32 o 
   4   4   7        0.57        1.16      1.27 o 
  -8   5   7        0.02        0.76      1.39 o 
  -7   5   7       30.01       27.24      4.23 o 
  -6   5   7       33.13       32.30      1.16 o 
  -5   5   7        0.00        0.17      0.26 o 
  -4   5   7       32.75       35.61      1.34 o 
  -3   5   7        0.57        0.84      0.59 o 
  -2   5   7        9.74        7.13      0.77 o 
  -1   5   7       53.38       55.55      1.63 o 
   0   5   7       81.06       78.39      1.75 o 
   1   5   7      114.08      121.49      2.74 o 
   2   5   7       25.38       25.06      1.87 o 
   3   5   7        0.04        0.85      1.22 o 
   4   5   7       22.26       25.36      2.62 o 
  -7   6   7       10.51       10.12      4.46 o 
  -6   6   7       10.79        7.26      2.07 o 
  -5   6   7       17.56       18.54      1.49 o 
  -4   6   7       15.25       14.31      1.22 o 
  -3   6   7       32.40       32.88      1.51 o 
  -2   6   7       74.78       73.75      1.93 o 
  -1   6   7        6.60        6.16      1.05 o 
   0   6   7        1.27        0.34      0.52 o 
   1   6   7        0.00        0.89      0.82 o 
   2   6   7       10.96        8.82      3.80 o 
   3   6   7        1.97        1.49      1.18 o 
  -6   7   7        0.00        0.15      1.23 o 
  -5   7   7        3.50        2.37      1.30 o 
  -4   7   7       38.75       41.04      2.53 o 
  -3   7   7        2.97        4.05      0.95 o 
  -2   7   7       42.29       47.27      3.47 o 
  -1   7   7        4.78        3.35      0.98 o 
   0   7   7        8.53       12.30      1.76 o 
   1   7   7        1.62        4.45      1.56 o 
   2   7   7        2.92        2.90      1.54 o 
  -5   8   7        0.11        0.09      0.61 o 
  -4   8   7       39.28       42.65      5.62 o 
  -3   8   7       13.98       15.33      1.41 o 
  -2   8   7        1.63        0.83      0.77 o 
  -1   8   7        0.35        0.38      0.79 o 
   0   8   7        8.70       12.82      1.62 o 
   1   8   7       16.58       15.72      1.87 o 
  -4   9   7        2.76        3.20      1.50 o 
  -3   9   7        0.02       -0.37      0.74 o 
  -2   9   7        2.87        2.44      1.19 o 
  -1   9   7        0.70        2.45      1.31 o 
   0   9   7        0.46        1.27      1.10 o 
  -8   0   8        3.69        3.24      2.77 o 
  -7   0   8       90.58      111.00      6.27 o 
  -6   0   8        7.91        7.11      4.14 o 
  -5   0   8       27.95       24.39      5.00 o 
  -4   0   8      625.56      642.62     16.03 o 
  -3   0   8      256.07      263.01      3.63 o 
  -2   0   8       39.45       43.03      1.38 o 
  -1   0   8      539.23      544.92      6.36 o 
   0   0   8       14.98       11.61      1.39 o 
   1   0   8        1.88        4.19      1.11 o 
   2   0   8        1.26        0.40      0.69 o 
   3   0   8       52.84       53.01      5.17 o 
   4   0   8      120.08      134.19      7.67 o 
  -8   1   8       58.31       61.60      4.89 o 
  -7   1   8       41.14       51.60      4.10 o 
  -6   1   8       16.27       14.22      2.60 o 
  -5   1   8       41.17       38.37      3.05 o 
  -4   1   8       93.38      101.41      3.35 o 
  -3   1   8      159.89      164.43      1.65 o 
  -2   1   8        8.45        7.07      0.72 o 
  -1   1   8      117.89      122.45      1.72 o 
   0   1   8       35.59       40.15      1.22 o 
   1   1   8        0.53        0.94      0.71 o 
   2   1   8        0.98        0.55      0.63 o 
   3   1   8       11.85       10.27      1.91 o 
   4   1   8        0.13        1.34      1.36 o 
  -8   2   8        8.86        8.03      3.84 o 
  -7   2   8        1.38        2.16      1.83 o 
  -6   2   8       15.53       18.85      2.81 o 
  -5   2   8       95.89      106.46      4.69 o 
  -4   2   8       13.48       12.48      0.51 o 
  -3   2   8       31.19       28.10      0.83 o 
  -2   2   8      126.81      127.05      2.05 o 
  -1   2   8      121.81      120.33      2.12 o 
   0   2   8       54.48       57.25      1.73 o 
   1   2   8       24.80       25.29      1.32 o 
   2   2   8        2.70        2.45      0.83 o 
   3   2   8       33.46       42.04      2.52 o 
   4   2   8       12.36       17.29      1.92 o 
  -8   3   8       32.59       30.84      4.08 o 
  -7   3   8        1.06        1.22      1.43 o 
  -6   3   8        1.24        0.11      1.32 o 
  -5   3   8        0.44       -0.22      0.77 o 
  -4   3   8       69.59       69.71      1.79 o 
  -3   3   8        1.73        2.29      0.52 o 
  -2   3   8       33.10       37.49      1.28 o 
  -1   3   8       36.07       43.19      1.41 o 
   0   3   8        2.56        2.42      0.81 o 
   1   3   8        0.05       -0.07      0.48 o 
   2   3   8        2.94        3.37      1.12 o 
   3   3   8       17.64       15.35      2.59 o 
  -8   4   8       14.01       14.47      4.49 o 
  -7   4   8        3.47        2.79      2.03 o 
  -6   4   8        0.63        1.44      1.64 o 
  -5   4   8        0.70        0.28      0.43 o 
  -4   4   8        4.08        4.59      0.61 o 
  -3   4   8       24.39       22.40      1.27 o 
  -2   4   8      206.64      204.12      2.54 o 
  -1   4   8        3.73        3.64      0.86 o 
   0   4   8       23.39       24.71      2.17 o 
   1   4   8        5.29        6.52      1.22 o 
   2   4   8       28.20       33.30      2.62 o 
   3   4   8        2.90        2.31      1.60 o 
  -7   5   8        2.71        1.57      2.06 o 
  -6   5   8        0.59        0.69      1.26 o 
  -5   5   8        0.49        0.22      0.53 o 
  -4   5   8        0.05        0.10      0.44 o 
  -3   5   8       75.96       78.51      1.52 o 
  -2   5   8       16.62       15.70      1.37 o 
  -1   5   8       28.43       30.01      1.60 o 
   0   5   8        0.83        1.19      1.00 o 
   1   5   8        3.46        4.99      1.36 o 
   2   5   8        0.04        1.47      1.10 o 
   3   5   8        3.99        4.42      1.98 o 
  -6   6   8        0.00       -0.28      1.11 o 
  -5   6   8       22.66       20.20      2.05 o 
  -4   6   8        0.54        1.18      0.78 o 
  -3   6   8       73.47       76.66      1.89 o 
  -2   6   8        0.67        0.44      0.62 o 
  -1   6   8        0.00        0.30      0.57 o 
   0   6   8       25.64       25.57      1.77 o 
   1   6   8        0.00        1.26      1.19 o 
   2   6   8        2.48        4.36      1.39 o 
  -6   7   8        8.56        0.10      2.21 o 
  -5   7   8       14.05       11.82      1.98 o 
  -4   7   8        0.39        0.57      0.66 o 
  -3   7   8        0.12        0.17      0.69 o 
  -2   7   8       15.69       16.37      1.30 o 
  -1   7   8        0.19        2.10      0.99 o 
   0   7   8       14.29       16.22      1.60 o 
   1   7   8        2.13        2.61      1.36 o 
  -4   8   8        0.65        0.64      1.00 o 
  -3   8   8        0.19        0.91      0.91 o 
  -2   8   8        0.28        1.66      0.97 o 
  -1   8   8        0.07        2.55      1.29 o 
   0   8   8        8.11       13.31      1.99 o 
  -8   1   9        1.68        2.20      2.38 o 
  -7   1   9        0.12       -0.51      1.51 o 
  -6   1   9       44.76       42.22      3.82 o 
  -5   1   9        3.41        2.43      1.74 o 
  -4   1   9       21.87       16.79      5.66 o 
  -3   1   9      139.03      142.09      2.02 o 
  -2   1   9       69.62       74.95      1.91 o 
  -1   1   9       26.58       30.18      1.81 o 
   0   1   9        7.02        7.99      1.34 o 
   1   1   9       45.16       51.46      1.92 o 
   2   1   9       18.09       14.86      4.25 o 
   3   1   9        5.82        4.47      1.43 o 
  -7   2   9        2.26        1.89      2.69 o 
  -6   2   9       50.30       63.84      3.64 o 
  -5   2   9        1.23        0.67      0.94 o 
  -4   2   9       14.70       12.49      1.47 o 
  -3   2   9        7.40        8.72      0.74 o 
  -2   2   9        2.23        1.49      0.73 o 
  -1   2   9       83.00       84.64      2.05 o 
   0   2   9        5.53        4.59      1.03 o 
   1   2   9        0.09        0.60      0.70 o 
   2   2   9        4.83        4.78      1.37 o 
  -7   3   9        5.04        5.05      2.58 o 
  -6   3   9        0.00        0.06      1.06 o 
  -5   3   9        0.12       -0.33      0.96 o 
  -4   3   9        1.52        0.92      0.55 o 
  -3   3   9       38.01       41.28      1.33 o 
  -2   3   9       88.10       96.87      2.12 o 
  -1   3   9       18.74       18.15      2.62 o 
   0   3   9       40.51       39.46      2.09 o 
   1   3   9        3.56        6.66      1.60 o 
   2   3   9       16.98       22.93      3.01 o 
  -7   4   9        0.31       -0.78      3.16 o 
  -6   4   9       36.73       36.08      4.34 o 
  -5   4   9       28.39       30.47      2.25 o 
  -4   4   9        0.61        0.82      0.80 o 
  -3   4   9        1.46        1.26      0.60 o 
  -2   4   9       32.15       29.64      3.21 o 
  -1   4   9       42.69       44.51      5.56 o 
   0   4   9        7.74        6.53      1.59 o 
   1   4   9       18.73       18.65      1.82 o 
   2   4   9        2.68        6.99      2.00 o 
  -6   5   9       20.97       18.72      2.66 o 
  -5   5   9       27.47       14.75     13.44 o 
  -4   5   9        0.24        1.20      0.91 o 
  -3   5   9        0.30        0.74      0.54 o 
  -2   5   9       10.85        8.87      2.18 o 
  -1   5   9        0.15        0.23      0.53 o 
   0   5   9       12.04       14.27      1.65 o 
   1   5   9        4.54        3.67      1.67 o 
  -5   6   9        3.16        3.82      2.74 o 
  -4   6   9        7.49        6.62      1.68 o 
  -3   6   9       24.59       21.34      1.55 o 
  -2   6   9        0.16        0.23      0.49 o 
  -1   6   9        0.15        0.95      0.77 o 
   0   6   9       15.81       21.06      1.62 o 
  -4   7   9        1.83        1.46      1.55 o 
  -3   7   9        1.67        0.81      0.79 o 
  -2   7   9        0.53        2.24      0.90 o 
  -1   7   9        0.14        4.82      1.61 o 
  -7   0  10      131.21      162.91      8.50 o 
  -6   0  10        2.28        2.08      3.82 o 
  -5   0  10        0.86       -0.51      2.74 o 
  -4   0  10       54.10       60.24      7.33 o 
  -3   0  10       29.62       21.00     15.59 o 
  -2   0  10       42.81       35.15      5.32 o 
  -1   0  10       21.46       19.28      7.11 o 
   0   0  10       35.66       38.17      2.34 o 
   1   0  10       38.06       -0.10      1.89 o 
  -7   1  10        7.15        6.92      3.93 o 
  -6   1  10        6.48        6.73      2.63 o 
  -5   1  10        1.25        1.46      1.74 o 
  -4   1  10       52.63       58.57      3.05 o 
  -3   1  10        8.17        2.13      2.14 o 
  -2   1  10        4.06        2.84      0.83 o 
  -1   1  10       12.27        8.26      1.61 o 
   0   1  10        4.64        2.09      0.87 o 
   1   1  10       36.80       34.43     13.47 o 
  -7   2  10        3.53        3.58      4.80 o 
  -6   2  10       57.69       73.06      5.88 o 
  -5   2  10        0.50        0.50      1.18 o 
  -4   2  10       41.24       41.46      2.49 o 
  -3   2  10        4.18        1.48      0.90 o 
  -2   2  10        4.96        2.94      1.24 o 
  -1   2  10        3.09        3.21      1.10 o 
   0   2  10        0.01       -0.26      0.77 o 
   1   2  10        7.84       10.18      2.73 o 
  -6   3  10       14.06       13.90      3.70 o 
  -5   3  10        7.54        3.08      3.01 o 
  -4   3  10        7.22        1.47      1.60 o 
  -3   3  10        0.03        0.08      0.54 o 
  -2   3  10        2.93        1.98      0.99 o 
  -1   3  10       47.02       46.92      8.45 o 
   0   3  10        3.00        3.77      1.34 o 
  -6   4  10        2.16        3.28      4.34 o 
  -5   4  10       67.37       81.33      4.28 o 
  -4   4  10        1.52        0.08      0.84 o 
  -3   4  10        3.47        1.00      1.00 o 
  -2   4  10        3.70        2.66      1.06 o 
  -1   4  10       24.01       27.32      4.38 o 
   0   4  10        3.10        4.11      1.91 o 
  -5   5  10        5.62        4.34      4.78 o 
  -4   5  10        3.48        2.04      2.45 o 
  -3   5  10        6.69        4.68      1.33 o 
  -2   5  10        9.02        5.87      1.41 o 
  -1   5  10        4.24        4.21      1.34 o 
  -5   1  11        2.19        0.70      1.41 o 
  -4   1  11        0.63       -0.08      0.75 o 
  -3   1  11        0.82        0.10      0.91 o 
  -2   1  11        0.38       -0.12      2.18 o 
  -1   1  11       26.34       16.64      6.92 o 
  -5   2  11        1.81        1.42      2.59 o 
  -4   2  11        8.42        0.44      1.40 o 
  -3   2  11        4.12       -0.03      1.22 o 
  -2   2  11       37.59       -0.27      2.67 o 
  -4   3  11        6.49        0.13      1.04 o 
  -3   3  11        3.25       -0.16      1.00 o 
  -2   3  11       38.47       21.83      7.40 o 
                                                 
